# Supplementary material for: Perioperative Outcomes of Robotic Radical Prostatectomy with Hugo™ RAS versus daVinci Surgical Platform: Propensity Score-Matched Comparative Analysis
Source: J Clin Med. 2024 May 28;13(11):3157. doi: 10.3390/jcm13113157 (PMC11173080; doi:10.3390/jcm13113157)
Supplement: Supplementary file 1 [file jcm-13-03157-s001.zip]

Archive with 1 entries (1 files):
- jcm-2964710-supplementary.pdf
